# Supplementary material for: The Combination of Oncolytic Virus and Antibody Blockade of TGF-β Enhances the Efficacy of αvβ6-Targeting CAR T Cells Against Pancreatic Cancer in an Immunocompetent Model
Source: Cancers (Basel). 2025 Apr 30;17(9):1534. doi: 10.3390/cancers17091534 (PMC12070938; doi:10.3390/cancers17091534)
Supplement: Supplementary file 1 [file cancers-17-01534-s001.zip]

Archive with 1 entries (1 files):
- cancers-3512438-supplementary.pdf
